# Supplementary material for: Photorhabdus luminescens TccC3 Toxin Targets the Dynamic Population of F-Actin and Impairs Cell Cortex Integrity
Source: Int J Mol Sci. 2022 Jun 24;23(13):7026. doi: 10.3390/ijms23137026 (PMC9266650; doi:10.3390/ijms23137026)
Supplement: Supplementary file 1 [file ijms-23-07026-s001.zip]

Archive with 1 entries (1 files):
- ijms-1751644-supplementary.pptx
